# Supplementary material for: Synthesis of Novel Gefitinib-Conjugated 1,2,3-Triazole Derivatives and Their Effect of Inducing DNA Damage and Apoptosis in Tumor Cells
Source: Molecules. 2024 Nov 18;29(22):5438. doi: 10.3390/molecules29225438 (PMC11597353; doi:10.3390/molecules29225438)
Supplement: Supplementary file 1 [file molecules-29-05438-s001.zip]

Archive with 1 entries (1 files):
- molecules-3260869-supplementary.pdf
